# Supplementary material for: Australian women’s experiences of post-partum rectus diastasis: A qualitative study
Source: Womens Health (Lond). 2024 Apr 5;20:17455057241233123. doi: 10.1177/17455057241233123 (PMC10998484; doi:10.1177/17455057241233123)
Supplement: sj-xlsx-2-whe-10.1177_17455057241233123 – for Australian women’s experiences of post-partum rectus diastasis: A qualitative study [file sj-xlsx-2-whe-10.1177_17455057241233123.xlsx]

## Sheet: Sheet1
	Themes
Participant	Severity	Feeling	Physical change	Back pain	Exercise	GIT	UI	Daily activities	Work	Look pregnant	Confidence	Clothes	Mirrors	Intimacy	Quality of life	Mental health	Treatment	Compliance issues	Financial barriers	Other women	Information	Recognition	Cosmetic	Changes	Frustration	Post-op
1	Severe	Validation after diagnosis, "Just validating, because I felt that I wasn't crazy, I was sick of complaining to people. I'd just try and hide it under clothes."	"It's a physical problem. Physically it's quite obvious… physically in my body it's quite painful: at the end of the day, or doing particular exercises or children sitting on you, or getting out of bed, or going to sit down at the bathroom, or getting out of the bath, you can just feel it, you can just feel your muscles."	"Lower back pain. I can't really lay flat on my back in bed… I feel that there's just a constant pressure on my lower back to be forward". "I've got to really set myself up in bed like I'm heavily pregnant again to support my belly and my lower back".	"Just doing general exercise, I've got to be very careful, I can only do special post-natal exercise for someone that's last child was in 2017. So I've got to be quite careful with the exercises that I do."	"I feel like there's a lot of gastrointestinal issues that come from it. I try to be really careful with what I do consume. But if I have a couple of glasses of water or coffee in the morning, the bloating from my abdomen is quite big. So physically you can see at the end of the day that my stomach is a lot bigger than it is at the start of the day."	"It is a bit hard [to hold urine] sometimes. Sneezing or coughing if it's quite intense, a little bit does leak out and that doesn't feel very good. But it's not as bad as what I think other ladies do experience"	"I've been very busy with caring for kids, with two young ones. But I still just did it. There was no option. I had to do it. I had to lift the heavy baby… I had to use my abdomen for doing stuff and it just hurt."	No, I work at a desk	"I've got people that put their hand on my stomach and say, "are you having number three?" or calling out at the shopping centre, "I didn't know you were pregnant again".	Yes absolutely 100%. I've never really been shy about my body but I can't imagine being naked in front of any else [other than my partner]. Even showing [my personal trainer] was quite confronting.	"At the beach I won't ever wear a bikini again. If I'm wearing swimmers, I've got a t-shirt over it." "I avoid being in photos or I wear smock dresses". "It's something that's at the forefront of what i do when i leave the house... It's just so consuming. Jeans! I can't even wear jeans!"	I hate [looking at myself in the mirror]. It's just awful. I see myself in photos and I just hate it.	"I am conscious of [my tummy] when I don't have any clothes on." "If I was to ever be intimate with anyone else, I couldn't imagine that".	"Yes"	"Yes" "I probably should get help with this, but I don't know what help I can get. I know how to appreciate body love and I know I should be doing that for my children, for my two girls… but I don't know what difference it's going to make to tell you the truth".	"I went to a women's physio…. I did a pilates course with her. I don't feel anything changed. Nothing changed." "I went to another physio and had like strapping on for a number of weeks… nothing works. Still there. Pot belly. Muscle separation." "The current treatment options? I don't think they're good enough. I think they're weak. It doesn's feel like the government is supporting mums. There sh…	It's hard to do stuff mentally and keep on the ball with everything when you've got kids and feeding and driving around and overcoming your own personal obstacles "You've got all these bits of information where you've got to keep up with your physical, you've got to make sure you do your kegels, you've got to make sure you do your exercises. You can't keep up with that. You just can't"	Surgery, "I can't put $20 000 across for the procedure… there's a lot of money as a barrier."	"There's other women that say they've got muscle separation… and it's not as physically noticeable as me". "It's a silent majority". "People do experience it, but if it's not a physical issue, they're not really doing anything about it". "If they can still wear clothes and still go to the beach and feel ok then it probably doesn't affect them as much as someone like me".	"at first it was the tummy-tucks Australia Facebook group.". "It started with the Facebook groups and then went to surgeon's pages." "A lot of surgeon's websites with their blogs and their frequently asked questions... I realised that a plastic surgeon or a plastic and reconstructive surgeon can fix muscle repair."	"I think it's there but it's not recognised… It needs more recognition"	"I had no idea that 'tummy-tuck', I hate the word 'tummy-tuck', that that could include the muscle separation". Not cosmetic	"More funding and more acknowledgement of it"
2	Severe		"I just have this pouch that just sticks out"	"As well as physio I've been going to chiro because my back has been hurting, to try and stretch out my back" "Because I'm weak in other places it's causing me pain in my upper back as well… because I've been favouring other muscles to try and maintain support".	"Yes, I'd never had back pain before children. I used to do triathlons and was super fit, but I'm not able to do any of that at the moment. The pain is just too much".		"I use to have urinary incontinence, but I had that surgery in between my two boys." "I wanted to be able to run again and I thought my only issue with running was I could run but I was going to wet myself, but I ended up not being able to run because of my back pain."	"by the end of the day I'd be washing up and I've got to bend over and get up and stretch out my back and end up going to bed with throbbing back pain".		"Just that I still look pregnant" "It really affects your self-confidence because I've been asked multiple times if I'm still pregnant and my father in law jokes with me and says to me that I look like I'm 6 months pregnant." "He [says] 'are you sure you're not pregnant?' When i politely explain to him thabout the issue of what it is medically he's like, "no it's not a medical issues, you just ne…		"I'm size 10. So it's not like I'm huge and need to lose loads of weight, I just have this pouch that just sticks out".	"Yes I try to avoid [looking in the mirror]" "We've got a mirror in which you can only really see from the face up. I'm really struggling with seeing my full body in the mirror at the moment. And the pouch".	"Yes [ it affects my relationship]. I hate him touching me. I'm kind of ashamed of how bad my stomach looks". "I don't know if it has anything to do with it, bu sex is painful".	"One of the hardest things Is when we go to the park and stuff I see all these other mums running around with their kids, and I've got to sit there. I can't stand up for too long because I know by the afternoon I'm in pain".	"I've spoken with both the surgeons and my GP, I've said that it's affecting me both mentally and physically. That I get upset when people ask me if I'm pregnant. But they always just look at it from the medical side not the mental health side".	"My physio… sent me some information but it wasn't much, it was all just exercises that weren't really going to help me". "[My physio] said the exercises might strengthen my muscles, but because my muscles were separated it could be making my tummy stick out more". "The abs are strong but they're not together so it doesn't really help me in any way".		"They're very expensive options". "It's very expensive [surgery]. The first quote was $25 000, I can't afford that. So the other one said doing the surgeries together the cost may come down to about $12 000-15 000". "Why do I have to fork out and put my family in financial stress so i can play with my children?"	"I seem to be the only one in a large group of friends"	"I've googled quite a bit about it to try and find information about ways to try and fix it"	"Yes I definitely think that it is a medical condition that we need to take more seriously."	"No. Not at all. It's functional. It's a life-functioning surgery."	"It needs to be taken more seriously. It's actually a medical diagnosis"	"It's a muscle repair. I mean if you teat a muscle you'd get it repaired, just because the muscle's been torn during pregnancy it's really unfair". "The disparity in who can have the surgery funded is outrageous. That it's allowed for people that have been obese and have just lost weight... when i found that out I just cried, how is this eveb close to fair? Because i've been fit and healthy my wh…
3	Mild, resolved within 12-months	"I think it felt good knowing that there was sort of like a reason why I was not feeling my best".	"I was noticing that I was a lot weaker in my core than I was previously"	"Yes."	"I was very tentative in getting back to doing activities". "Mainly the feeling of my balance not being right whilst doing the yoga…. Particularly during yoga. I just couldn't balance"		"I had weak pelvic floor with stress incontinence and stuff like that"	"not during day-to-day things, walking around"		No	No		"Yes, but not because of the abdominal separation"	No	Not to a great degree		"I had a really good physio and sort of went there for a couple of months and found real benefit in that". "I purposefully went looking for someone who specialises in women's health. I felt like she was able to help"	"It improved quite quickly, then I had a little decline when I stopped doing the exercises"	"	"Probably more people have had it than talk about it"	"Probably just through the physio and then social media, which is probably a bit bad"	"I don't think that [treatment options] are very well known."	"No. I think having experienced it myself, and had it really mild with not very many symptoms, I could see if it was worse... Like this women I saw on social media had triplets… you could see how much it affected her life"	"More education and more talking about it"	Felt unarmed, "Yes, it wasn't something that I was even examined for at my 6 week check"
4	Moderate	Validating, "I kinda had suspected that anyway, it was nice to have someone kind of confirm it", "rather than it just being, 'you're an overtired mum who's just reading too much into your own body'. It was nice to have someone say, 'no actually something is not quite right'. It was actually quite reaffirming more than frightening."	"I was having all sorts of gastrointestinal symptoms, I was having back pain, pelvic pain, couldn't get comfortable to sleep in bed. So lots of stuff was like something's not quite right, with my core and my posture and everything about my body." "I just have a belly that protrudes" "I physically can't feel where my body is in space, I've lost that connection with my body"	"I had become quite lordotic when I was super pregnant with the girls. The mechanics of that it was travelling up my back, I was getting thoracic pain" "I've got back pain, I am a 60kg healthy, fit individual and I look 5 months pregnant"	"So I used to play rep netball, rep oztag, rep touch, I was a water polo player, I taught pole dancing for a while. I was very fit and I found that I had to lose all the high impact stuff, from an abs perspective and also from a pelvic floor perspective." "So it's definitely affected the type of sport that i've been involved in but also my comfort in participating in sport because I now wear very…	"I've got gastrointestinal issues"	"I probably only have urgency" "I've got some mucked up pudendal stuff happening from my 4th degree tear"	"Rolling over in bed was hard, turning on my abs enough to cough." "lots of stuff going on with my pelvic position and my poor proprioception and how my body had changed"	"No, but as a physio it's very physical work. It's quite physical getting people up and about out of bed, so that has meant I've had to be super hypervigilant and aware of my own manual handling and keeping myself safe." "Just because I present like I'm a fit strong healthy person I don't feel like i can work like a fit strong healthy person. Definitely not how i could work before I had the girls"	"I developed a complex about people asking me when I was due because I look like I'm about 5 months pregnant." "So my participation in sport is anything where I don't have to wear anything fitted, because I'm done having to justify to people that, 'no I promise you i'm not pregnant i'm not trying to hide it from you, i just have a belly that protrudes'"	"Yes, it does affect my confidence and my social interaction with people"	"I spend a lot longer choosing what to wear"	"You don't feel particularly desirable when you look at yourself in the mirror and you're like, "that's pretty disappointing how that looks"".	"I find it very hard to make myself a priority and I'm not exercising and I don't feel like I look very attractive. It's hard to feel appearling and it's hard to really feel like getting intimate".	Yes	"socially and not being confident in how I look and feeling really quite frustrated when people ask oh you're brave you're going back again, when are you due?"" "I think sleep deprivation in general had more of an impact on my mental health than my diastasis did independently of that"	"So I did pilates. I saw a physio. I [even] got a referral to a sports rehab person" "Physio, GP, and pilates" "Yes all the people I saw were good"	"I've ben quite lazy with my pelvic floor exercises. I know being a physio I should be doing my pelvic floor exercises."	"I don't think I'd be ideal for it at the moment because I need to do a lot of work on my pelvic floor before I worry about prolapse more"	"I'm on a couple of different mummy groups" "I think just more validation that you're not alone" "Yeh it sucks for me and it sucks for your. It's quite validating sometimes"	"There's a lot of research articles out there, but personally I don't like Dr Google, I don't think it's helpful. So I would prefer to read something that's peer reviewed and actually has some background to it. Otherwise you end up reading a whole lot of faff that's someone's opinion and it doesn't actually help you".	"You're a mum now, no one really cares" "No, it's a tough shit you're a mum kind of thing" "No one wants to hear about your recovery journey. No one wants to touch base with how much it sucks sometimes, so yes, I do feel like it's not recognised, and I particularly feel like, beucase the surgical procedure was actually covered by Medicare and that got pulled."	"I think people think it's cosmetic." "I think it's viewed by a lot of the health professionals but also society in general… I mean it's called a tummy-tuck! It's not called "diastasis repair". Even the nomenclature around it is off" "You're using words like tummy-tuck, and the visions that comewith that are "I'm vain, I want to look pretty" but this is about function, this is about enough stabil…	"I think post-partum recovery in general needs a complete overhaul". "There needs to be some sort of funded and supported post-partum follow up"	"This is not me being lazy, this is a physical condition, and where are the people going, "yeh you've just grown two or three humans at once, let's look after you, let's help you recover, like that's amazing what your body has done but let's support you through that'?" "No one wants to know about it" "No one cares, no one follows that up, no one educates these mothers"
5	Moderate		"My stomach never went down" "I've still got a distended stomach even now" "My stomach hasn't changed, my stomach is exactly the same, but the area around my stomach is getting smaller. Which means my stomach is kind of looking more prominent"	"I've obviously got issues now because my lower back, I don't get pain, but I have to be really careful, because when I move, I can feel it kind of stretching." "I am really carefrul with my lower back"	"When I did start going to the gym I noticed my stomach muscle, my abdominals, don't work in sync. They do different things, it's really odd". "I didn't exercise for years. My husband was the one to get me back into the gym… He was showing me exercises that didn't really use the abdominal area, not directly, so I can go to the gym now and do them, but I really needed someone to show me"		"I have problems with my bladder… I tried telling people for years the fact that going to the toilet was difficult"					"The way I dress has really changed because my stomach is so obvious… everything I wear is really baggy now." "I was living with this issue which I had to completely buy a whole new wardrobe for and it really messed with my self-esteem and they're just like, 'do these exercises and everything will be ok', but it won't be ok, because I still feel awful"	"No, I look in the mirror all the time and I just feel so sad"	"With my husband? Yes. I don't feel sexy anymore" "I think it's affected my libido". "I know it's irrational and I know [my husband] doesn't care, but I just, that's not how I see myself, and then I look in the mirror and I remember, and it's horrible"	"I tried explaining to a physio how upsetting it was for me and she just got really annoyed and said, 'this is the body you've got now, you've got to learn to live with it' and I'm finding that quite difficult"	"I gained a lot of weight, due to my low self-esteem. You know, I just kind of stopped caring and I became quite inactive" "I had body dysphoria as a teenager, and it's quite ironic when I think about it now, because I was quite skinny back then, now I'm fat with this gut and i'm actually not dysphoric. I'm sad and I don't like my body, but I don't have these distorted views. You know, I think I …	"[The physio] was the first to say, "oh you probably have this', but she didn't explain anything, she didn't tell me what exercises I could or couldn't do" "I've had better physio here [in Australia]… it really helped"	"The only thing I've ever been offered is physio and it hasn't worked for me. Maybe if I'd been more committed, but I just felt like me and the physios were in such a different place."	"I wish it was chearper. Honestly, I just think about the expense, even if we get health insurance, it's going to be so expensive. It feels really unfair"		other than physio, "I didn't know there were any. No. If there's other options I don't know what they are"	"In England, people seem to know about it… Here in Australia no… I've srtarted calling it muscle separation because no onw knows what it is." "I've just never heard it said in Australia"	"When I first heard about tummy-tucks, it was from people who just wanted to get rid of loose skin and stuff, but for me no. Because anyone with this, it would be really invasive and this is part of the reason why I'm putting it off… It's just so horrific I just can't understand why anyone who do it for cosmetic reasons" "You just wouldn't do that if you didn't have to"	"I don't know, I just wish it was more accessible".	"There's just no point, eating well and going to the gym, because I'm always going to look like this"
6	Moderate		"Yes, physically it does. It does affect my self-confidence. Especially because it does look like I have a fairly big tummy."	"I do get low back pain as well"	"I only just started the HIT and the cardio exercises in the last 6 weeks and… initially I felt like it had limited… but now with the core workouts it's musch stronger even though I don't feel or see any difference physically"		"I usually get… stress incontinence… when I'm laughing or it's difficult sometimes to hold the actual urine"	"not necessarily, I don't think it's affected my normal activities" "Sometimes if I do get the back pain, it will affect me carrying them, but it almost always improves in about a few days. Other than that it's been quite okay"		"I'm still 20 weeks pregnant despite exercise and workouts I still look like I'm 20 weeks pregnant."	"It does affect my self-confidence. Especially because it does look like I have a fairly big tummy"	"Yes, obviously I try to find clothes that would 'hide the mum tum' so to speak"	"Not really, no"	"My husband has been supportive. He doesn't comment on it or anything, even though to me it looks not that pleasant"	"I guess in terms of the physical aspect of… physically speaking, yes it has affected my quality of life. But functionally… as well as functionally obviously, moreso because of the back and the incontinence and the lack of strength of the core muscles as a result"						"I just googled it. The obviously I saw my women's health physio, she gave me some resources then that I read"	"I don't think so. I haven't actually - I mean, obviously I heard of the condition in medical school and everything, but coming from the Philippines, that hasn't actually been recognised as a medical condition." "I guess in terms of recognition from a medical point of view, I know there is that recognition. But from the layman's - I feel like that's not something a lot of people know about" "Prob…	"I think it's based on experience, it's more considered as an aesthetic procedure, rather than a medical one" (GP)	"More access to physio… some women don’t actually have access to a good women's health physio… and obviously access to surgery, for those that had quite severe or debilitating symptoms or those that have quite a severe gap". "If there is access to surgery then that would be a good option for women and I think that would improve quality of life as well - not just mentally and physically, but funct…
7	Moderate	Self diagnosis	"I do have that… they call it the pouch… it's quite loose, especially after twins"	"I get a lot of back problems and I have issues at the moment, like my stomach is too weak... This morning I tried to do sit ups and I can only do a certain amount because there is no muscle there" "I have a lot of back issues in regards to it… I've always got a sore back"	"Any form of exercise I do, I can't sort of do it because there's no muscle there"		"I don't know if it's linked, but at the moment I'm having a lot of problems with UTIs"				"Yes confidence wise yeh, like I don't really, especially when going to the beach and stuff like that" "I feel like it's too loose down there and it affects my self-esteem"	"It affects me everyday like with getting dressed."	(Avoid the mirror), "Yep, all the time"	"He comes across as it's fine but I talk about it everyday, so he knows that it affects my self-esteem you know in the bedroom and stuff like that"		"Yes, I suffer from anxiety and depression, so I'm finding [trouble] getting the motivation to exercise and to lose that stomach weight"	"It's just more so not having the resources to go about it"		"There's a huge cost involved, I don't have private health insurance and stuff like that. I've got four kids and I'm at uni studying, so financially it's not really viable". "Personally, mine's all based around the financial side of it - of getting, having the money to do it really"		"Google… Facebook too... Like when people comment on community posts about tummy tucks and stuff like that, I do read comments and get knowledge of what other people are going through." "There's not enough information out there to provide you to be able to take the next step"	"I honestly don't know, because if it was [recognised as a medical condition], then I suppose that the government would support it a bit more"	"I think [the government] thinks it's cosmetic… I think they need to change their perspective on it… there needs to be more financial support to help us with our quality of life as well."	"More support, more resources to give people more options. More financial support… something from the government… It's not like I'm going and getting like, a butt lift or something because I want to look better. It's for my own quality of life, my own self-estem, and mental health - to just feel better in myself as well."
8	Moderate	Shocked. "I had [heard of it before], but I thought it was a really - I don't know something really bad, like you'd know if you had it… I just thought you'd have this awful separation that you could feel. I didn't think that it was so common really"	"I asked [the plastic surgeon] why my stomach wasn't so great, not so much visually… but it just wasn't great, he had a quick look and said 'you've got muscle separation'. I'd spent seven years seeing chiropractors and physios and no one had ever actually diagnosed me correctly"	"Yes. I woke up every morning and my lower back was like someone had a knife in my lower back and that's… what would wake me up in the morning"	"It affected my ability to exercise. I dance, I do flamenco dancing and I notice, because I've only got one child, so it's like pre-child and then post-child the differences and pre-child I could do so much more. I could o yoga and dance and I could hold everything and I could take poses, hold myself... and then afterwards, you just can't. It was like someone removed my stomach muscles, full stop…		"If I left it too long and I had to go, it was just find a toilet now! You know?"	"Every morning… I'd have to lie in bed and stretch, and slowly move, slowly get everything going and then get out of bed… and I do not have that anymore"			"You lose a lot of confidence… I hated how I looked, visually. Hated it."	"I'd try and choose clothes that would hide basically from shoulders to hips wherever I could"	(Avoid the mirror), "Yes!"; (hide body), "Yes, totally"	"If I was dressed and everything was fine, no problem. But if I was in the shower and he walked in, I was just like, "what are you doing here? Just get out". I hated that side of it" "I didn't like my husband looking at me naked anymore"	"[Other women's] bodies just sort of snapped back as such and mine just never did so it would get me down to think you know, I used to have quite a good body before and I could do certain things and I'd have this strength and you know I've always done gym work as well... so this has impacted my life"	"Yes, I'd get down. Because you know, you're not the same. You know it's, I never had post-natal depression… but you'd think, you know my body's stuffed."	"Physios. I've lost track of how many physios I've seen and not one of them said - nobody ever actually checked my stomach. Yeh, they'd work on my hips and they'd tell me 'you need to work on your core' and I said, 'but I don't have any core', 'oh you just need to do this, this and this", no one took that next step of going, 'maybe it actually has been affected permanently"			""[Other women's] bodies just sort of snapped back as such and mine just never did "	"Good old google, but yeh, I'm very sceptical of google so…" "I do stay to more government and hospital websites, a few would say physio, but a few said the only solution was to get it stitched up"	"No, no I don’t"	"Me personally? Functional" "[I was] almost embarrased to tell people because people do view it as cosmetic andjust it's purely aesthetics, and every person I said that to said "no way, getting your stomach fixed and bringing your muscles back together is super important and in no way be ashamed or embarrased" "I am stunned because I did go onto a few American cosmetic websites and the number of …	"I think just talking about it more. Just accepting that it's something that happens and that you need to get it fixed"		[the surgery] has totally changed my life "It should be recognised post-pergnancy… you need to get it fixed. Your quality of life is not the same afterwards... it's life changing. You have this confidence that comes back, and I mean yes you look better, but you actually feel like you've got strength back and I can do things that you know I used to be able to do and then you can't and now you can …
9	Severe	Confirmed what I thought	"I've noticed that the bigger my separation has gotten, the more my hips are hurting. So that's another thing… it needs to stop"	"Yes, absolutely, big time. My lower back is in constant pain"	"I've walked 10km at a time and it's just not happening. There's no sit ups, no crunched, and every gym I go to they all want you to do sit ups and crunches and well… that's just going to make my belly worse, I can't do it"	"Pain in my stomach"	"Absolutely, yes, I peed my pants the other night. Embarrassing, but my bladder just constantly gets weaker"			"I look like I'm 9 months pregnant"			"I don't have mirrors in my house except for face height"	"It's not fun, I'm very, very self-conscious. I don't wear tight clothes" "He's like, I don't really care, like it's part of what happened with having a baby and yeah, I just hate it. Don't do it, can't stand it, so yeah. We don't do it very often anymore"	"We used to go camping and do long trips all the time, but now it's I have to stop every hour, hour and a half to go pee. Which is really frustrating, so y eah that's not fun."	"Yes, majorly. I'm very depressed"	"No, because there's not really anything anyone can do about it until I decide to try and fix it… but I can't really fix it with my belly and I don't have private health insurance and that costs a fortune so" "I saw my GP… and he just turned around and told me that I need to have surgery or go to a gym. There's not much that can be done about it. I've just got to try and fix it myself, basically"…		"[It's expensive] especially with six kids" "I don't have private health insurance… and I don't have the thousands of dollars for the surgery"	"My sister, but her stomach has bounced back after each pregnancy… so not really many people"	"There's like no information about it, besides google." "I haven't tried to Google too much about it, because it just gets me more down. Like there's not really anything I can do. I'm just going to constantly look 9 months pregnant. I googled trying to have a tummy tuck in a different country, because it's cheaper, but even that's not possible... not with all the kids and all that sort of stuff"	"No"	"It shouldn't be regarded as cosmetic - it's just going to lead to more back pains and issues medically… it we don't get help"	"That there's more information about it, that there's more help for it. There's so much you could change, like up until six months ago, I had no clue what it was"	"it's not just the back pain, it's the bladder issues, it's the depression, it's the mental… it's just going to lead to more medical issues than a little bit of surgery" "[The government] won't do anything. They do stuff for people with drug addiction and alcohol addiction and gambling addiction, but when you have a child it's 'tough luck, that's on you' I don't think that's far" "[By the time yo…
10	Mild		Weakness	"You get really bad back pain" "You'd be so sore at the end of the day from lifting and not using it properly… I couldn't push the pram with all the kids in it as well at one point, without that strength in there"	"When I do surfing or paddling… it's not the same as it used to be. There's just no strength in the top muscles. Not from the belly button down, but from the belly button up"						"You're not like Barbie anymore, because you've had the kids, but you don't have the actual bulge of those muscles. It came together" "No, only well I look at it and it bulges out - I think, I should do something about this"			"No problems"	Surfing etc.		"The [physios] were amazing. The women's health physio talked through everything… it's like their little niche and they just love looking after women"	"I think I need to do more work on it… and have a proper time and exercises to get it back together."	"Not when you've got extras private cover… but I think if you were paying full price it would be costly. $80 at a time, I can see why you wouldn’t go"	"No one really talks about women's things like this, you know what I mean, like their pelvic floor or their stitches or their split stomachs - no one talks about it"	"I went to a women's physio… they were quite good" "I wouldn't know how to get - if I needed the surgery - I wouldn't know where to get that done"	"I don't think it is"	"I think it depends on the grade… like mine's not that bad… but if it's really split then I think you would need it properly done, if that makes sense, like it wouldn't be cosmetic then, that would be more… functional"	"I wish that women knew, where to seek help with it" "The physio comes in when you're in hospital, and they don't really know how to help. Because [women] are all so bombarded with education, even if they knew something about it before having their babies, or a bit later, they could think about it you know?" "So people just need a bit more education about it I think". "I think there should be lik…
11	Severe	It made me aware that I could do something about it	"It literally used to look like a little alien wanting to hatch out of my stomach and it used to really freak me out"	"I get a lot of back pain… my whole stomach [has] no support. So I wear [the binder] and it does reduce my back pain"	"I do strength training, I do a lot of things to try and ease it" "I do powerlifting, and I get scared that I'm going to rip it open more. Although I brace myself, I wear a belt, I try and do things to strengthen where my abs are". "My personal trainer, I already tolde her I had muscle separation. So we would do like abdominal workouts, more like planking kind of style, instead of having my back …		"I'm seeing the urinary tract clinic… during COVID was probably the worst, because I was coughing so bad" "I get more worried about if I'm going to leak too much that this is going to be an issue… carrying a spare pair of pants in my car, just in case you know like if I sneeze too hard or I've gone for a run and that's it, it's all over"				"I think it was more because I was self-conscious. My ex used to give me a lot of grief about my lump, you know. Used to call me a camel and just say some really mean things about it, so it kind of made me very insecure. Especially when it came to someone you know paying next to me and laying their hand on my tummy." "It's always in my head that they're looking at the camel hump"	"I started buying really extra baggy, flowy t-shirts"	"I've got my mirror at the height from literally the middle of my stomach up… so it's hidden"	"I used to freak out a bit. I didn't like that at all… obviously being intimate"	"If anyone asked me to get on the floor I was like… I can't just sit up, they're going to see the lump and ask me what is that?"	"100%. It makes me very self-conscious… before I even knw what was going on… [the fact that my ex was] going to see my lump, my camel hump… I used to get paranoid about it"	Gym, personal trainer. "I don't get much of them because they're all classified as cosmetic surgery and I don't like that. I don't like the sound of that."		it's a ton of money	"I don't think it's a topic that I speak about at all… I run a sister's support group" "I'm sure there's hundreds of women out there that have been suffering for years in silence"	"During the pregnancy classes, there was nothing said about you know supporting your stomach - there was clips to hold your jeans open, and nipple cream and nipple shields and you know breast feeding is best and stay away from seafood or cheese. But there was nothing on support your belly to reduce the ab separation, there was nothing at all"	"I don't think there is enough awareness about a lot of issues women face" "I don't think it is recognised at all. I don't think people see it as a problem until they're faced with it, and then it becomes a very costly problem"	"I don't think it should be classified as a cosmetic procedure, not at all. A facelift is a cosmetic procedure, breast implants is cosmetic - [this is] something that helps with your entire lifestyle and your wellbeing."	"If I could do anything to go back and prevent all these things, I would go back and be like, do this… wrap this up… you know. Because prevention is way better than surgery, I guess. It's the last resort" "We need to have more knowledge and information and awareness on prevention of this issue. Women need to take this seriously, because it's not a joke. Dealing with this back pain since my first …	" I believe the government should be doing something else about supporting women who go through these issues, because it is a ton of money"
12	Severe	"It was a really dismissive diagnosis" "Probably made me feel better that it was diagnosed"		"I have always got horrendous back pain and I'm sure that it's related"	"It has limited my ability to do certain exercises, which is frustrating because then you can't strengthen your core because you can't do all of the core - it's like that catch22"				"Work I've been fine with"	"I still look four months pregnant"	"100%. It's horrendous. I still look like I'm four months pregnant and it's horrible. I still get asked all the time if I'm pregnant, it's totally affectd my confidence and my mental health. It's honestly something that I think about like 50 times a day. Every time I see myself, I see my stomach."	"I hate shopping, because nothing fits me properly… I just feel so disgusting and so deformed after going shopping." "I go up in sizes to wear looser clothes but they just look like a sack on me, because they're too big in other areas" "Shopping is awful, and i love clothes and fashion, so it sucks"	"Totally, yep"	(So more about how you feel within yourself, then towards you and your partner) "Yes"	"Totally, yep"	"Yes, I would say it does"	"Yeh a GP, and I've spoken to several GP's about it since then and they've just all been really dismissive… they haven't given me much information… I've gone to see a physio and they were heaps better to talk to" "The physio was great… she specialises in women's health and they were awesome. I've done all the exercises and I did everything they said and it hasn't helped, unfortunately" "I've work…		"It was a couple hundred dollars, it was good but I just didn't see long term results"	"one of my girlfriends just had a full tummy tuck with muscle separation… that friend was really informative"	"No I think to be honest, as much as I'm not a researcher, I think I've been pretty proactive talking to the physio. The doctors have been no help at all… this is going to sound do silly, but Pinterest is really good for exercises… it shows a lot of the diagrams so you can actually see what's going on. It's embarrassing to say that it's been a good source of information"	"No"	"Not at all" "It's not cosmetic at all. And it's caused a hernia, so I don't understand how it's classified as cosmetic"	"There hasn't been enough [treatment options] for me… to go to a GP, and they've all been very dismissive… I don't feel like it has been properly supported or dealt with" "definitely the medical support"	"I feel like I'm deformed from it…. It's not cosmetic, it's because I've had all these big babies and it's literally stretched me apart"
13	Severe	"It made sense why my stomach and back were so sore all the time"	"A lot of pain and swelling" "Not being able to lift heavy stuff… bending over is quite painful as well"	"And in my back, I get really bad back pain if I stand for too long or if I try and lift anything, I get really bad stomach pain"	"I have other conditions as well, so all combined it makes it difficult to just do anything in general" "I can't even sit up from a laying down position. I have to roll myself onto my side and then up. So yes, it's kind of difficult when [the physios] don't understand"		"Yes, when I sneeze or cough or laugh too hard"	"Because I had two more after I was diagnosed with it… I think that just made it worse" "Even just doing the dishes, my back hurts"	"Yes"	"I've got a lot of swelling and bloating, and sometimes it looks like I'm about 6 or 7 months pregnant. Because of the shape of my stomach, it looks like pregnancy stomach. Yeh and then people ask, 'oh when are you due?' and it's like well, 'I'm not pregnant but, you know', I think that's embarrassing for both then"		"Yes, I wear more loose stuff because like jeans and tight-waisted things hurt my stomach, so I generally wear loose stuff"		"No, I keep telling him that I look pregnant and he keeps laughing at me and saying there's nothing of you"		"Yes, because of the pain and not being able to lift heavy stuff and relying on my son a lot to do heavy lifting for me"	"I had physio for a while, but it doesn't really help because the exercises they want me to do to strengthen everything cuases too much pain" "I've been on the waiting list to see the plastics people for about 5 years" "I've got a great GP"	"caused too much pain"	Public health		"I'd ask my doctor… I've got a great GP"	"No I don't believe so. Because people don't understand how debilitating it is unless they've gone through it."	"No. No because it's affecting me and my lifestyle and my physical ability to do things"	"When I was first put on the waiting list, apparently the rules changed while I was on the waiting list. So if they stopped changing the rules and they just let people get it done they'd have a lot less people not being able to work because of the pain"	"[the treatment options] aren't great. There are no treatment options"
14	Severe		"I felt like my insides were pouring out of my body" "I just really struggled toeven get on the floor to have myself assessed"	"Yes, back pain. Mostly in the middle of my back but all over."	"Definitely… before having my first [child] I was really active, I used to do marathons, half marathons, swim every week. I was pretty fit and then after having him I was just scared to do anything." "I didn't go for a run until he was probably 18 months" "Since having my daughter I've gone for two runs or maybe three, and it's definitely harder. I've got to make sure I wear my brace... one day I…	"Pain around my hernia"	"No"	"I'm so bloated and sore and I find it harder to keep a good posture" "im so mindful of it in pretty much everything physical that I do" "the back pain is debilitating and it's really hard if you're on your own all day with two kids to lift them up and be so physical with them. Not just playing with them but getting their food ready and lifting them up to go to the toilet and all of that sort of …	"I went back to work when my son was about 11 months old… I have to walk about 30 minutes from the train station to my office and that walk is normally so easy for me and I just really struggled with the pain, holding my laptop, backpack and everything" "Not so much my job, I'm an academic"		"Only in the sense that I don't know how to dress my body shape anymore" "When I look at photos of myself, I just think, 'oh yuck!', so I just kind of avoid that"	"I find it really hard to dress myself, I'm always kind of worried about you know how my top is flowing over my tummy. I also can't wear anything tight fitting because my hernia shows"	"I don't… when I do I think, "oh my gosh, I have to try and get on top of this and start exercising again"	"[my husband] knows about the issue. He knows that by the end of the day I get a sore back and he always tries to like lift the baby for me if he can, if he's around and that helps a lot. But I don't think it's affected our relationship"		"I miss my old shape" "Yes, I miss my old body and everything but I don't let it affect me, like I don't feel like I'm depressed… it's just I look back on old photos and I think 'oh'."	"[The physio] diagnosed me and it was kind of like she didn't… I don't think she was really familiar with the condition herself… like it just seemed like she didn't really know what you advise me. So she basically just gave me this booklet which was just pelvic floor exercises for afterbirth and she said, 'just don't do any situps or anything'" "I saw a physio later on, but that was my own kind o…	"I have to try and get on top of this and start exercising again and then yeh, two kids, and everything else I try and fit in, it just doesn't really happen. So it perpetuates the cycle"	"The first [physio] I saw, she was really expensive" "I went and saw a physio that one of my friends had recommended… she was a dedicated women's physio… again she was quite expensive" "I have no idea how much [surgery] costs. I imagine it would cost a lot"	"Apparently my mum's aunty had it and she had surgery… She's in her seventies so she would have had this problem you know forty fifty years ago and apparently she had surgery for it."	"Facebook has been a big source - mostly because I know it's not going to completely resolve on its own, so I was looking to see people's experiences of having surgery. So facebook has been a good source for that"	"I don't think it is, because I went to a different obstetrician this time because we moved and I told him about it initially and I think that was the only reason it ever came up in conversation." "I've also heard that it's not a subsidised surgery in Australia"	"I wouldn’t even want a tummy tuck I just want my muscle function back. I mean yeh it would be nice to look great as well, but for me, I don't care, I've had a baby, I think having a bit of loose skin is expected" "for me, the cosmetic outcomes would be a bonus, but for me it's really about having my muscle function back"	"it definitely needs more attention" "there's not enough information" "the biggest issue for me is not knowing fully what [surgery] entails" "I think for obstetricians or midwives, or whoever is caring for women to mention it during pregnancy and perhaps talk about what you can do... just to be aware of it and to let you know what you can do afterwards to support yourself." "it would be good to m…	"I just feel like with a sporting injury that can be claimewd… this is the most natural thing in the world, to have a baby and you know, I'm sure it affects heaps of women and I'm sure heaps of women don't even know they've got the issue they just call it mum tum and get on with it. for me i noticed it most because i had so much control over my body beforehand physically... wheras now i'm scared …
15	Moderate	Surprised, as she's a midwife	"I just thought my tummy hung out a little bit because I'd had children"	"I've been suffering a bit over the last 18 months with back pain"	"No I don't think so"		"No"	"I just think it may have affected my pain in my back, therefore affecting what I can and can't do… I'm probably a bit more cautious"			"Yes, absolutely" "I think that's more a self-confidence thing"	"I wouldn't wear two piece bathers" "I choose different clothing because of it"	"I don't avoid looking in the mirror but I'm very conscious about it when I'm undressed"	"I think it affects more how I feel about myself… I don't think I've ever felt judged by my husband if that makes sense"		"I don't think so"	"I see an exercise physio twice a week, I see a chiropractor once a week, I get remedial massage. I went through all the medication side of things and I wasn't really happy"	"It's probably age and job related as well, so I think I'll just have to do [their treatments] forever"	"It hasn't been very cheap. So I can imagine someone who might've been not in the financial position that we are, that it would be difficult to get that care. Because you know the physio costs $80 a session, the remedials $100 each, and the chiros are about $60 as well, so it definitely has added up in trying to fix it"	"Obviously in my career, but not personally"	"Probably Google, like everybody else" "I haven't really looked, I've just taken what the professionals have advised me to do and done that. I obviously have a working knowledge on what it is and what causes it but not necessarily what fixed it. So I've just followed the professional advice."	"Obviously in the plastic surgery world they are recognising it. I don't know that it's too common in the GP world… When I went in with concerns of my back pain, I was never examined from the front"	"I think for me it's cosmetic, but then other women may have a more serious - you know like mine isn't huge - so I'm quite aware that there are different… that would be a medical reason to repair it…"	"I just feel that post-partum could be an area of time where we could capture it and make a difference" "I don't think there's much education about prevention"
16	Severe	Relieved	"The pain, not only in my stomach, in my back and down my legs and into my feet when I work out, was just next level, like something I've never experience before". "I noticed the serparation when I was pregnant because everytime I would sit up it would cone. My whole entire stomach coned up, it was huge"	"Unfortunately, for me, it's just progressively getting worse, my back is just progressively… I'm just in pain all the time" "It's definitely more in my back… If I hold my stomach in for too long then I will get immense pain"	"I couldn't exceed certain weight lift - because I do a lot of weights - so I couldn't exceed or go past a certain weight when it comes to squatting and deadlifts. So I thought ok something is a little bit wrong here because this weight shouldn't be a struggle for me". "I can't run on the treadmill. I used to be able to run on the treadmill, but i can't without wanting to or nearly weeing myself"…		"Yes, if I laugh or sneeze. If I laugh I pee myself. I can't jump, if I jump I pee myself. So the kids are like, 'jump on the trampoline mum' I'm like. 'I can't I'll wee myself'"	"Yes, I struggle to pick the twins up. I can't hold them for long periods of time. I have to put them down after 5 minutes because it just hurts" "Even after 5 minutes of suckin in and holding to support myself it's just painful".	"I haven't gotten back to work… I've been looking into it but [I'm] by myself" "I have no doubt in my mind that if I go to work it'll affect me, ebcause I'm at home all day, I work all day at home, I struggle at home, like I struggle picking up the washing to hang them out, I struggle to mow the lawn. So i could only imagine the pain I would be in when I go to work"		"Yes, definitely. My stomach hasn't shrunk. Like I've lost weight in my hips, in my back, in my legs. My stomach has not shrunk at all. Just the way it looks, it's this weird shape" "I see this hideous… line in my stomach… and yeh it's just ugly"		"Yes, as much as I want to look at myself for progress, the moment I see my stomach… I hate looking at it, it just makes me feel sick. It's pretty much the most depressing thing about my body, is my stomach and the way it looks"	"If it comes to the point where I'm having intercourse, like I don't take my top off or anything, it's like, 'nope don't touch my stomach, it's hideous, it's been destroyed'. Like it's a no go zone for me"		"Oh yeh, I feel like it makes it harder for me to date and I don't have confidence in that area"	"I've found most doctors I've come across aren't very knowledgeable on the topic" "There's literally not many doctors that have the insight into like post-partum problems. It's not frustrating, it's sad"	"It's just trying to find the time, and no one likes it if you have your kids with you when you go to the doctors nowadays"	"obviously not really anything can be done about it because I don't have the means to save that amount of money or anything like that to go and fix it, to make my quality of life better for myself or my children"			"I don't think it's recognised the way it should be, no."	"No, because… obviously we don't like the way it looks, but it's not purely for cosmetic reasons. It's so we cannot be in pain. The pain - we want the pain gone and we want to be able to live a normal life. I'd be happy if they just fixed it up on the inside and just left the skin. As long as I don't have to live in pain and I can go and exceed my goals when it comes to doing weights and doing wh…	"I would make it easier for women to access - if they can show that they've done anywhere from 4 to 6 months work to try and correct it themselves and it hasn't changed… then that's what needs to be done… we'll put Government funding in to help these women because you know we need to work, we need to live" "It just needs to be available for us and it shouldn't be hard to go through - it needs to …	"No offense to people that are big, but if people choose to live an unhealthy lifestyle and live big and don’t do anything about it and then all of a sudden do, good on you, but why does the government fund them to be fixed when we don't choose to be pregnant with multiple children. You know it's not something that's like, 'oh yeh, lets go get pregnant, body have two babies'" "And for the fact th…
17	Severe	"I was actually frustrated probably, more than anything because... I knew about the separation, but I had this really, really big tummy and it was hard... when I had the ultrasound the lady said... the liver is fine but that's quite a severe separation... and when i went back to my GP i had to bring up and say... the lady said there was this significant separation and the Gp said, 'oh well that h…	"I noticed a really significant bump" "Sometimes I get a pulling feeling at the top of my tummy" "I will sometimes have some pain just above my groin... it sort of aches"	"I had some really significant back pain" "I am getting back pain every single morning. Sometimes I can't tie my shoelaces" "The back pain was so significant that I couldn't turn over in my bed, I was co-sleeping because it was easier, because I didn't have to get up and lift and bend from the hips." "And my upper back funnily too, if I'm standing to fold the washing I'll feel that heaviness you …	"When I sort of up my level of exercise, it's sort of 2 steps forward you know and two steps back. Because I'll change something in my back or my hips and they'll get really sore" "So it's hard to get a good practice going... habit forming"		"I've had some bladder issues... when I sneeze, I do tend to lose a little. Sometimes if I'm lifting, the odd time I've lost a bit, but it's not major"	"I remember getting my four-year-old, saying can y ou try and put my shoes on so I can take you to kinder" "Some of the mornings where it's particularly sore, I just have to sort of sit and wait it out a bit... Sometimes I need to be the mum that gets up and does stuff right away. But if it's particularly sore, it's just harder"	"Well I'm studying, I'm not working at the moment.... I'm doing placement in a few weeks... I think i'll find it tiring being on my feet"	"Some days I look 8-9 months, like I'm ready to pop"	"It's on my mind that everyone's going to think I'm pregnant, and they won't want to ask but I look like I am, you know" "It probably makes me feel less confident to go and socialise"	"Just not feeling particularly comfortable in clothes, not being able to buy clothes" "The sort of clothes that you want so that you don't look like you're pregnant are actually the plus-sized clothes." "I just can't find clothes that feel right"	(avoid the mirror) "Yeh, probably yeh"	"Yeh, it's my image of myself really. My husband he doesnt really - he thinks I'm wonderful or whatever, which is lovely. But my own feelings of myself, I dont feel quite comfortable... because I look pregnant." "It's a sort of bulging feeling that can acutally put quite a lot of pressure... i can feel it when i'm having sex with my husband"		"Somewhat yeh, It just feels like I'm still in that post-partum period. You know, I just don't feel like I'm back to having energy"	"I saw a physio first... they gave me some relief from that really nasty phase" "The hospital had a women's health physio... they were more knowledgable, started a bit of pilates and exercises through them and it's help, it has helped" " think it's called, the post-partum method, it's a physio that runs this online thing... you need to be doing the specific exercises every single day to be able t…	"I live up in high-country Victoria... so very limitd access to physio, pilates" "At home, it's sort of harder to keep a habit of it"	"I'm actually seeing an osteo, and trying to get a health plan... and it's a hundred dollars a time"	"I've seen other women that I've thought maybe it is, but i don't know." "I've known women that are mums that say, 'i had it after and then it's okay'... but for me it didn't go back"	"I had one GP... and I walked in and he actually did say, 'so you're not pregnant?' and i said 'yes I'm sure', and he said, 'oh'... he was the only one to mention anything about surgery"	"Oh gosh, I think it is but I sense maybe with a lot of women's issues, it's not given the gravitas... again not looking at the impact, mothers just put up with it, you know" "I think if it was a man putting up with it, you know it wouldnt, it would be sorted by now"	"I look pregnant, so in that respect, you know, i dont want to look pregnant forever, so it's that, but not wholly cosmetic. It's very much for me just this discomfort, you know it's an achy feeling, it's putting up with back pain and that disconnected feeling in your body, that's not cosmetic. it's just not normal."	"I think it's really poor actually. I think the knowledge of it amongst GPs... there doesn't seem to be... the evidence base there." "There's no sort of, "I suppose the word's a pathway, where GP s can go 'here, we'll put them in contact with these people'" "When you're considering how mum's doing after having a baby, mentally, physically, it needs to be a part of that conversation... and it's no…	"It was almost like, 'oh your body changes after having a baby', and I was like, 'I know that', and in a way I felt like maybe I was being vain talking about it" "[The maternal health nurse] said, 'you know there's a lady that does pilates somewhere', you know, quite flippant" "It was only after this doctor said, who was my GP-obstetrician, I expected better, she said, 'oh well, it's natural you …
18	Severe		"If one of my kids hits me in the stomach, it's like they've just punched me literally in the gut. So yeh, it can be very painful" "Not having the core strength that I used to"	"Sometimes I get a mid to lower back ache"	"I used to play a lot of netball, basketball... I can't anymore"		"Sometimes, it's not as bad as it used to be... I still have moments where I could cough or sneeze and it just... releases"	"If I do have to lift them, my four-year-old for instance, I can't lift her. I've got no strength there whatsoever to be able to lift her, so she's got to be able to do everything by herself"	"Especially considering I do manual handling of things... absolutely, it stops me from doing certain things"	"I still look like I'm nine months pregnant" "A lady actually commented the other day how long I had left... it was very rude"	"It did affect my going out, because there was nothing I could get that didn't make me look pregnant" "I was very uncomfortable within myself" (affected your confidence?) "Absolutely, no doubt"	"There was nothing I could [wear] that didn't make me look pregnant"	"I don't, there's no mirrors in my house that I can see from down here, face up only" "Even walking past shop windows, I will avoid looking sideways"	"Yes, in the bedroom. A lot... I wear a shirt to bed, like a very over-flowy shirt that just hides everything, and i hate it when he pulls it up" "He's not fazed by it, he says he loves it because it's part of me, he's very lovely"		"I avoid looking at myself for that reason... because I see disgust. and I know I shouldn't. I know it's part of being a mother and becoming a parent, but it's just a dramatic change compared to before the twins" "On the verge of [seeking help] now. It was sort of admitting to myself that I need help"	"I [sought help] when the twins, when they were about three months old, and they said they would look at it eventually later and then I went back and I was pretty much wiped to the side, 'there's nothing we can do'" (obstetrician) "I mean, some sort of exercise or something that may have reduced or made it better or something would have been nice" ?knowledgable "Not at all. He sort of went away a…		"Not at all... they pretty much said to me there's nothing we can do unless I wanted to pay for it. and I just can't afford that at the moment. so I guess not. I'm just stuck where I am at the moment" "Well if I was to fix it properly, it would cost me thousands of dollars to do it" "Because it's... out of my price range [and] trying to arrange... six kids at home"	"I think my mum has it... mum's like 60-odd and she's never done anything about it. She still looks pregnant and she's sixty." (do the pictures normalise it) "Yes, to a certain degree, but because i've never actually seen anyone in person. The pictures on the internet - I know they're really people, I know. It's just coming face to face with someone who actually has it, the same issue, would help"	"He printed out paperwork, pretty much googled... I could do that" "I would go to a private obstetrician, try and hunt down someone who actually know what they were talking about and the condition" "I'm on one of the groups, mums of multiples and stuff like that. So there's a lot of other women on there that have... and shown photos, which has sort of helped me a bit... I do watch and read and tr…	"Not by doctors, like I said, when I spoke to him, he sort of 'well there's nothing we can do, here's some paperwork'... I've got the symptoms like the back pains and the stomach pains... like it's pushed to the wayside basically because it's just pointless going to talk to someobody about it because there's no actual help that comes from it"	"Not to me, because I think if it fixes... it's not even the outside that I'm worried about, it's the inside with the pains and the weakness within - like trying to lift something, that's all gone. So i don't think it's cosmetic - i'd be happy for them to leave me looking like i'm nine-months pregnant if they can give me back my core strength"
19	Moderate		"I get achy, but it's more sort of below my ribs"	"The main one physically, is i get back pain. When my boys were 2 years old I bulged a disc in my back and they think it was probably because I don't have the core strength to support myself properly"	"I tri to do exercise a few times, but I end up with quite bad back pain." "I was doing taekwondo classes for a while and half the exercises I couldnt do because I was too worried about hernis"		"No I'm actually pretty good there"	"I feel really weak and unable to do what I want to do" "It does make it slightly more painful, especially when I have two 15kg kids who want to be picked up at the same time"	"I'm an agricultural scientist and I used to work out in paddocks a lot and now I do a lot more desk work. Not that I've ever tried it, but I don't trust my body any more to be able to do what it used to do"	"I still look a bit pregnant... I've got this bulging tummy"	"No I'm a little bit self-conscious that my stomach still bulges, but it doesnt affect my ability to hang out with friends" "It's affected my body image and self confidence in my body a little bit"	"My style of dressing has changed a little bit ebcause I no longer feel comfortable in what I used to feel comfortable in. Like I wear a lot more flowy, loose tops"	"Not really. Because deep down I know I grew two kids at once and that's fairly incredible... but I feel uncomfortable about other people looking at my body"	"I think because I feel self-conscious about it, I'm worried about getting naked in front of someone because I'm worried about what they'll think about the fact that I still look a bit pregnant, because I've got this bulging tummy. But that's probably more in my head than what they would actually think"	"It's the back pain. Some weeks it's really bad and I struggle. I'm popping nurofen left, right, and centre trying to get through the day and look after the kids and work and everything"		"I saw a physio early on in the piece, I probably did about 12-months of physio... the gap got down to about 3cm and without surgery it's not going to join back together and I can't afford surgery so I'm sort of at the limit of what physio can do to help." "I think physio helps and it helps close the gap, but nothing other than surgery is going to put the torn muscles back together"		"I cannot afford surgery	"It's just so common in Mums of Multiples and it's a constant source of discussion"	"I did a bit of furious googling"	"Not really"	"I think it's something that women need to improve their quality of life after having kids, especially if it's multiples or large babies or anything like that. It would be no different to tearing a muscle in your ankle and having to have it repaired. It's torn muscles that need fixing"	"Having the surgery Medicare rebatable" "There needs to be more awareness and more acceptance that it is a condition that affects way of life and your ability to do things, at the moment it's not seen that way"	"there is an overall theme of frustration that the surgery is not claimable on Medicare. It is for weight loss but not when you've had kids, which is just ludicrous."
20	Moderate		"Your stomach sticks out, because there's no strength there."	"I struggled a lot with back pain through [my child's] infancy Having to hold him a lot because he didn't nap very well" "I used to get up from sitting up from the couch my back would be really sore"			"I still experience that a little bit now"	"my second child was born... and I couldn't lift anything because I had no strength through my core" "It really affected jsut day to day. Lifting things, lifting the kids, I couldn't hold in front of my body."	"I'm a PE teacher, and I couldn't teach my classes properly because I was always afraid of moving the wrong way, hurting my back or having it lock"		"Your stomach sticks out a whole lot more. Which definitely affects your confidence." "Obviously, with a PE background, my stomach was always flat prior to having kids, and then afterwards I was never able to get it back to anything remotely like what it was."	"Loose fitting clothes, loose tops"	"No, because I didn't really have any mirrors that were low enough to see my body"	"Yes a litle bit yes. You're always [mindful of] how far your stomach is handing down."	"Yes definitely. I couldn't do things wih the kids. It affected doing things with the kids, going camping, what position I put my body in"	"No, I'm a fairly resilient person by nature. I guess because I knew that I was going to fix it, and that I had the means to fix it, and that I was able to. I think that helped. However, if I was someone who was unable to get it fixed, it would have definitely started to impact my mental health."		"When i was going to the physio we got the gap like 1cm, which was good, but it just wasn't something I had time to commit to keep up. So if you're not keeping it up I went back to 4-5cm"		"I think I was more supportive of them, because I had gone and had it fixed" "So my girlfriend in my mother's group, she doesn't have the means to be able to pay for it, and she would get it fixed tomorrow if she could, but that's not her situation and that's awful to have to live like that"	"Probably just information from physios, they were a good source. But also doing my own research [about] the treatment options avialable. My GP was pretty useless, she was very useless. No knowledge about it. I was pretty much going in there and telling her what I needed from them."	"No (laughs), the fact that the GP had no real idea about it and there's not a lot out there for people who have it, in terms of treatment options. Apart from surgery. But that's usually off your own bat and paying for it"	"No, god no... it's definitely not cosmetic. It's a functional procedure. It's as if someone has done an ACL ligament in their knee and they can't move around and function and that can be covered, and yet I can't move around and function with my core but that won't be covered, or won't get fixed"	"The fact that so many ladies are getting surgeries in their 50s and so long after they've had kids, it's obviously been a chronic problem for years. It would be nicer if there were better options available so people could get it fixed and have a better quality of life earlier on, than leaving it until so late"	"I think that was pretty bad actually. Just the lack of knowledge from the GP about the condition" "There's no real treatment option unless you can fork out the money and pay for it" "My husband has just recently done his ACL ligament and everyone is really sympathetic to him, yet the same sympathy doesn't get share to women that have had children and are still struggling afterwards"	"I've had it all repaired now, and the difference it's made. I haven't had a sore back at all since the day it was done" "If I hadn't had the surgery, I wouldn't be able to do my job properly. It's crazy how much it actually impacts on a person's life, and unless you're living it or lived through it, I don't think a lot of people really understand the impact."
21	Severe	"It didn't really change much... because I already knew there was muscle separation there. So it just was there and I wasn't crazy" validating	"It obviously answers a lot of questions about why I have no core strnegth whatsoever, and why I still struggle just with simple taks" "It's very noticable in my stomach"	"[the back pain] has just not got better. It's progressively got worse... I see a physio, I see a chiro, but it doesn't seem to solve the problem"	"Exercise is almost non-existent because trying to do anything that requires core strength is very difficult" "I try to do Pilates at the physio but even that is something so simple. I used to be a rower and I've done dancing and sit ups have never been a problem. But the thought of trying to do anything engaging my core is just... it just doesn't happen"		"A little bit yes. If you would sneeze or if you litereally needed to go to the toilet, I don't have the ablity to feel like I can hold my stomach in to stop it."	"I don't do activities like I wouldn't go jump on a trampoline or anything like that. Trying to do stuff with the kids, it definitely affects comfidence with that"	"I'm a stay-at-home mum. It affects things around the house. Picking kids up has always been more of a challenge. My back hurts."		"It's very noticeable in my stomach, that affects my emotional well-being, because you can obviously see where the sag is in my stomach and that because there is nothing there holding it together these days. The emotional well-being is probably scarred a bit from it"	"It affects comfidence with dressing. I wouldn't wear something that didn't cover my stomach or anything like that because you can clearly see where the tummy was meant to be together"		"He's understanding. He understood that's what happens with kids" "We'd love to get it fixed, but they're obviously taken it of the Medicare at the moment as well." "It affects my confidence without clothes on type thing" (do you hide your abdomen from your partner) "yes"		"Absolutely, that would 100% be as much as the pain as something to deal with. It's just trying to deal with the emotional side of it is probably I reckon the hardest bit. Because it definitely affects confidence, and then you know that your body used to be normal and there's no way back." "No, because they've just kinda said it's part o having kids and that's something you've got to deal with be…	"I see a physio, I see a chiro, but it doesn't seem to solve the problem" "My physio has been really good... I'm getting strength elsewhere... just not my stomach"		"Private health is the costly bit... once I use all [the rebate for physio] you're stuck paying nearly 60 per session and that's what's costly"	"Nobody else has really talked about it, apart from my two sisters" "My oldest sister has actually lost a lot of weight, so she's getting a tummy-tuck done and they're doing her muscle repair"	"Pretty much just Google and looking through stuff through Google. It takes you to physio pages and doctor pages"	"Nope. Not at all. I think if it was then they wouldn't have taken it off Medicare, to make it possible to get it fixed"	"I don't think it's considered a cosmetic procedure. I think if you're muscles aren't together and that's how they're meant to be then that is medical"	"To be able to get it fixed and make it widely available again and not dismissing it."	"That there should be a lot more help, considering we do go through a hell of a lot even with birth and that and this is what we get afterwards and are just expected to get back on with life and adapt. I tell you what, no man would put up with it. It just stuffs you up the rest of your life. I'm not saying the kids aren't worth it but I would do anything to have that strength back. To not have ba…
22	Severe	"it made sense to me because every time I got up I felt like I had to kind of carry all my internal organs to the bathroom" "it was also something i wasn't really expecting. I was thinking more about my pelvic floor"	"I felt like I had to kind of carry all of my internal organs to the bathroom" "There are certain movements like twisting motions that make me feel really nauseous." "I can still feel that grinding and that clicking motion in my abdomen"	"Yes I do. The first time I felt it it's like someone is kinda of poking me directly behind where my umbilicus is... I can point to exactly where I dfeel it"	"I can't do any sort of crunching motions... there are just certain movements at the gym that I just can't do. A lot of jumping seems to irritate it, so I try to avoid jumping" "100%. It's definitely limited by ability to exercise. I remember being 12-months post-partum and I still wasn't running, and I still was uncomfortable doing a lot of exercises." "I can't do any sort of crunching any sort …		"Not really no. I'm pretty onto my pelvic floor exercises"	"It does. It just makes me think about certain things a little bit more, and there are definitely things that I avoid doing, and things that I find harder. Even shopping or going for a walk with the pram and things. I just have to really think about them and not do certain movements and anything over my head I just have to think about things a little bit more when i do them"	"It has. It definitely has. I'm a nurse and it's quite a very physical job" "There are still certain movements like pushing beds and things that i'm realy nervous about doing" "I didn't really return to fulltime work. I tried to go back fulltime, and it just started to hurt so i just left it alone for a little bit"	"It's not nice when people come up to you and ask how many weeks pregnant you are when you're not pregnant"	"Especially you know my confidence with movement and going out and things." "I think it's just affected me confidence visually. I know it's a superficial thing, but you just need to notice that you're not that fit, young person that you once were" (woman in her 20s)	"You don't want to necessarily wear anything that emphasises your tummy. Because people do ask if you are pregnant and how far along you are and it's really hard to explain to them that you're not pregnant and that you're suffering the consequences of a pregnancy" "So yeh, it can be challenging and I do try to cover it as much as I can"	"Sometimes... I've got to continually remind myself that what i'm looking at visually is not representing how i'm going health-wise and how i'm going physically... that can be really hard"	"My husband has been supportive and really understanding about it all and he's just thankful that it's not him that has to go through it."	"Yes, I think it has. I was definitely a lot more active before hand. I used to play basketball and I don't play basketball anymore because the jumping aspect really seems to bother me." "There's a lot more concentration on things that I just never concentrated on before"	"I do get sad about it and I do get down about it. It's upsetting. Especially being so fit and so healthy before-hand. This is something that I never thought that I would have to consider at my age" "I definitely know you can't be healthy forever and you can't do what you want forever but I didn't think that so young I was have to consider all these things"	"I've discussed it with my GP but nothing further. She symapthises with me. The physio is the same, she says, "it's horrible and it's annoying but we've just got to work with what we can and do the best that we can". I think that's what I take out of it. I've done pretty much everything that I can do to try to recover it the best I can... but it's still upsetting that this is as good as it gets"	"During covid i couldn't do any face-to-face physio and it was really hard to kindo f undergo the assessments on telehealth"	"Yes [physio] was expensive. I think it was between $80-90 per session."	"Not in my age-bracket"	"seeing the physiotherapy and talking to the physio about it... obviously just doing to google and googling information as well"	"I think people know about it, the varying degrees of how bad it can be versus a small separation. I think people know it exists but not really. I think medical professionals know about it but I don't think the general public is very aware of it"	"I don't think so in my case. I'm really worried about the long term side effects of having such poor strength in my tummy muscles, like pelvic floor issues and back issues. I'd prefer to have my abdominal muscles repaired so that I don't go on to have those problems in the future" "I wouldn't even care if they just left all the loose skin, if they could just bring the two ab muscles back togethe…	"Physiotherapy should be first line of treatment. I did get a lot of benefit out of physio. It was really beneficial going from where I was to where I am now." "I do like the fact that physio is first. But if surgery could be offered under Medicare that would be terrific, because there are a lot of women out there that haven't been able to undergo surgery because they just can't afford it and it …	"It's also upsetting... if you get to the stage where you've done all the physio, you've done all the work, like any injury you should be offered surgery and it should be covered under Medicare... this isn't something I went out and planned to do... it's just a consequence of having twins, which also wasn't something I considered, it just kind of happened"
23	Severe	"I was ambivalent about it. I didn't know much about it. I'd never heard about it. So I didn't understand the true consequences of it... I was too busy worrying about babies that had just been born"	"My 5 year old likes playing rough and jumping on mummy etcl. and I realise when she's jumping on my tummy that I almost felt like she was touching my organs. Like it felt like I had no protection there." "I was feeling lots of pain, but it was more the unusual feeling of no protection around your tummy area" "Unless I have pressure on my tummy, I don't have any tummy pain, but if I have a weight…	"Lower back pain, to the extent where I'm on painkillers. I have to take painkillers if I know I'm going to be walking for any period of time"	"I certainly can't go for walks without taking pain medication" "I'm just taking panamax... because of breastfeeding"		Urge incontinence	"100%... I did not have any issues being able to walk a long period of time pre-giving birth... I was able to walk long distances. I was able to bend. One of the things I've noticed is when I'm using the change table... just that little bending movement, sustained bending, just to change a nappy, is very painful to me" "I like going hiking with friends or going to the park and playing with the ki…	"the kind of job I have, I do both field and office work. So when I'm sitting I don't have any issues with it, but I think that when I go into the field again, depending on... if I had to walk long distances I think that would affect it"	"The clothes I wear - I look pregnant" "It's affected my confidence because I'm constantly feeling like I need to justify why I still look this way despite the fact that I've given birth"	"100%, yes, it's affected my confidence, just by the sheet bulge that is in front of my tummy." "I feel like even if i was able to exercise, I'm not able to change the shape that I currently have in terms of the tummy" "	"I've just got a few clothes that I can wear. I don't feel the need to go out and shop and buy new clothes because I don't think anything would look good on me anyway."	"Unfortunately, I do [avoid looking in the mirror]. Or if I do look at myself, it's with pretty critical eyes."		"Yes, it has changed my life in terms of my enjoyment and the day to day function of just children and what you do with kids, it changed it, big time"	"I don't know if it's this in isolation. there's a whole lot of things that are going on that all sort of compound on each other" "I'm not feeling great, and physically I'm restricted in terms of taking care of the kids... it feels different to the first pregnancy and birth. It feels less enjoyable and more work"	"I mentioned the initial physio I saw. I saw the GP. I've seen a Plastic surgeon".			"No... I've joined the Facebook group. I don't know any of those women, but I've joined the group of women who have it"		"No. I mean, theoretically it's considered a medical condition, but it;s certainly not a priority." "Theoretically yes, but it's not a priority in any of the healthcare professions." " Even with the physios, they have to be a 'women's physio' before they would consider asking the question or checking to see if you have it or not"	"I was a little bit miffed that I have to go see a plastic surgeon... 'would you like fries with that?', 'would you like a tummy-tuck with that, whilst you're there?' I thought my primary goal is to fix this so that I've got a bit of core strength, minimise my back pain, and live life to the fullest, but they're too busy going, "and we can do a bit of lipo here and do a bt of this". The focus is …	"Risk management 1.01. lets start with prevention, let's educate, let's educate healthcare professionals that are taking care of us as pregnant women. lets educate pregnant women that this is one of the risks that can happen." "This [risk] can be detrimental to how you look after your children once you give birth" "There should be an education campaign out there to say that this could happen" "I …	Helpful? "I suppose no to be honest. They weren't helpful... because I feel none the wiser about this thing that I have and how bar surgery, how I live with it and deal with it." "The physio was too busy talking about how big it is...and gave me some exercises... I felt those exercises didn't recognised whether I have the time to do it. And then the GP was burying her head in the sand about the i…
